# Supplementary material for: Machine Learning for Efficient Prediction of Protein Redox Potential: The Flavoproteins Case
Source: J Chem Inf Model. 2022 Sep 20;62(19):4748–59. doi: 10.1021/acs.jcim.2c00858 (PMC9554915; doi:10.1021/acs.jcim.2c00858)
Supplement: Supplementary file 2 — ci2c00858_si_002.xlsx [file ci2c00858_si_002.xlsx]

## Sheet: Database
	Data of flavoproteins
		PDB	Resolution (Å)	Organism	Fold*	Family	Cofactor	Em (mV)	pH	E1	E2	Reference
	0	1AHN	2.6	E. coli	Flavodoxin-like	Flavodoxin	FMN	-343.5	-	-254	-433	https://doi.org/10.1046/j.1432-1327.1998.2570577.x
	1	1AKR	01:58:00	Desulfovibrio vulgaris	Flavodoxin-like	Flavodoxin	FMN	-310.5	7	-359	-262	https://doi.org/10.1021/bi973193k
	2	1AKT	1.8	Desulfovibrio vulgaris	Flavodoxin-like	Flavodoxin	FMN	-297.5	7	-347	-248	https://doi.org/10.1021/bi973193k
	3	1AKW	02:15:00	Desulfovibrio vulgaris	Flavodoxin-like	Flavodoxin	FMN	-320	7	-302	-338	https://doi.org/10.1021/bi973193k
	4	1AZL	1.8	Desulfovibrio vulgaris	Flavodoxin-like	NADPH-cytochrome p450 reductase	FMN	-316	7	-299	-333	https://doi.org/10.1021/bi973193k
	5	1B1C	02:33:00	Homo sapiens (Human)	Flavodoxin-like	NADPH-cytochrome p450 reductase	FMN	-167.5	7.5	-89	-246	https://doi.org/10.1111/j.1742-4658.2008.06597.x
	6	1B1C	02:33:00	Homo sapiens (Human)	Flavodoxin-like	NADPH-cytochrome p450 reductase	FMN	-167.5	7	-66	-269	https://doi.org/10.1111/j.1742-4658.2008.06597.x
	7	1B1C	02:33:00	Homo sapiens (Human)	Flavodoxin-like	NADPH-cytochrome p450 reductase	FMN	-187.5	8	-114	-261	https://doi.org/10.1111/j.1742-4658.2008.06597.x
	8	1B1C	02:33:00	Homo sapiens (Human)	Flavodoxin-like	NADPH-cytochrome p450 reductase	FMN	-192	8.5	-133	-251	https://doi.org/10.1111/j.1742-4658.2008.06597.x
	9	1B4V	1.5	Streptomyces sp.	FAD-linked reductases, C-terminal domain	Cholesterol oxidase	FAD	-131	7	-97	-165	https://doi.org/10.1107/S0907444909037421
	10	1B4V	1.5	Streptomyces sp.	FAD-linked reductases, C-terminal domain	Cholesterol oxidase	FAD	-73	5.1	-28	-117	https://doi.org/10.1107/S0907444909037421
	11	1BUC	2.5	Megasphera elsdenii	Bromodomain-like	Butyryl-CoA dehydrogenase	FAD	-79	-	-68	-90	https://doi.org/10.1021/bi010206s
	12	1BVY	02:03:00	Priestia megaterium	Cytochrome P450	Cytochrome P450 bm-3	FMN	-203	7.5	-213	-193	https://doi.org/10.1046/j.1432-1327.1998.2570577.x
	13	1C0L	02:13:00	Rhodosporidium toruloides (Yeast) (Rhodotorula gracilis)	Nucleotide-binding domain	D-aminoacid oxidase	FAD	-53	6.5	-32	-73	https://doi.org/10.1046/j.1432-1327.2000.01757.x
	14	1C0L	02:13:00	Rhodosporidium toruloides (Yeast) (Rhodotorula gracilis)	Nucleotide-binding domain	D-aminoacid oxidase	FAD	-87	7	-131	-44	https://doi.org/10.1046/j.1432-1327.2000.01757.x
	15	1C0L	02:13:00	Rhodosporidium toruloides (Yeast) (Rhodotorula gracilis)	Nucleotide-binding domain	D-aminoacid oxidase	FAD	-109	7.5	-43	-177	https://doi.org/10.1046/j.1432-1327.2000.01757.x
	16	1C0L	02:13:00	Rhodosporidium toruloides (Yeast) (Rhodotorula gracilis)	Nucleotide-binding domain	D-aminoacid oxidase	FAD	-123	8.5	-50	-196	https://doi.org/10.1046/j.1432-1327.2000.01757.x
	17	1C7E	02:25:00	Desulfovibrio vulgaris (hq)	Flavodoxin-like	Flavodoxin	FMN	-302.5	7	-156	-449	https://doi.org/10.1021/bi020225h
	18	1C7F	2	Desulfovibrio vulgaris (ox)	Flavodoxin-like	Flavodoxin	FMN	-302.5	7	-156	-449	https://doi.org/10.1021/bi020225h
	19	1CF3	1.9	Aspergillus niger	FAD/NAD(P)-binding domain	Glucose oxidase	FMN	-64	5.3	-63	-65	https://doi.org/10.1016/S0021-9258(17)34643-4
	20	1CNE	3	Corn	Reductase/isomerase/elongation factor common domain	Nitrate reductase	FAD	-230	-	-290	-170	https://doi.org/10.1007/PL00000847
	21	1CZH	02:26:00	Synechococcus elongatus PCC 7942 = FACHB-805	Flavodoxin-like	Flavodoxin	FMN	-321.5	7	-175	-468	https://doi.org/10.1006/jmbi.1999.3152
	22	1CZK	1.9	Synechococcus elongatus PCC 7942 = FACHB-805	Flavodoxin-like	Flavodoxin	FMN	-313.5	7	-210	-417	https://doi.org/10.1006/jmbi.1999.3152
	23	1CZL	1.8	Synechococcus elongatus PCC 7942 = FACHB-805	Flavodoxin-like	Flavodoxin	FMN	-332	7	-221	-442	https://doi.org/10.1006/jmbi.1999.3152
	24	1CZO	02:25:00	Synechococcus elongatus PCC 7942 = FACHB-805	Flavodoxin-like	Flavodoxin	FMN	-321.5	7	-175	-468	https://doi.org/10.1006/jmbi.1999.3152
	25	1CZR	1.9	Synechococcus elongatus PCC 7942 = FACHB-805	Flavodoxin-like	Flavodoxin	FMN	-303.5	7	-206	-401	https://doi.org/10.1006/jmbi.1999.3152
	26	1CZU	2	Synechococcus elongatus PCC 7942 = FACHB-805	Flavodoxin-like	Flavodoxin	FMN	-331.5	7	-221	-442	https://doi.org/10.1006/jmbi.1999.3152
	27	1D03	02:25:00	Synechococcus elongatus PCC 7942 = FACHB-805	Flavodoxin-like	Flavodoxin	FMN	-321.5	7	-175	-468	https://doi.org/10.1006/jmbi.1999.3152
	28	1D04	02:25:00	Synechococcus elongatus PCC 7942 = FACHB-805	Flavodoxin-like	Flavodoxin	FMN	-332	7	-221	-442	https://doi.org/10.1006/jmbi.1999.3152
	29	1E0Y	03:15:00	Penicillium simplicissimum	FAD-binding/transporter-associated domain-like	Vanillyl-alcohol oxidase	FAD	31	7.5	\	\	https://doi.org/10.1073/pnas.160175898
	30	1EVI	2.5	Sus Scrofa	FAD-linked reductases, C-terminal domain	D-aminoacid oxidase	FAD	-200	7	-260	-140	https://doi.org/10.1016/S0021-9258(19)83631-1
	31	1F4P	1.3	Desulfovibrio vulgaris	Flavodoxin-like	Flavodoxin	FMN	-302	-	-152	-452	https://doi.org/10.1021/bi973193k
	32	1F6M	03:35:00	E. coli	FAD/NAD(P)-binding domain	Thioredoxin reductase	FAD	-270	7	\	\	https://doi.org/10.1016/S0021-9258(19)74022-8
	33	1F8W	02:45:00	Enterococcus faecalis	FAD/NAD(P)-binding domain	NADH peroxidase	FAD	-261	7	\	\	https://doi.org/10.1021/bi000553m
	34	1FDR	1.7	E.coli	Reductase/isomerase/elongation factor common domain	Ferredoxin reductase (flavodoxin reductase)	FAD	-288	-	-308	-268	https://doi.org/10.1046/j.1432-1327.1998.2570577.x
	35	1FLA	1.9	Clostridium beijerinckii	Flavodoxin-like	Flavodoxin	FMN	-267	7	-162	-372	https://doi.org/10.1021/bi962180o
	36	1FLD	1.8	Clostridium beijerinckii	Flavodoxin-like	Flavodoxin	FMN	-295	7	-270	-320	https://doi.org/10.1021/bi962180o
	37	1FLN	1.9	Clostridium beijerinckii	Flavodoxin-like	Flavodoxin	FMN	-257.5	7	-155	-360	https://doi.org/10.1021/bi962180o
	38	1FLV	2	Anabaena	Flavodoxin-like	Flavodoxin	FMN	-352.5	8	-266	-439	https://doi.org/10.1021/bi0483256
	39	1FNB	1.7	Spinacia oleracea (Spinach)	Reductase/isomerase/elongation factor common domain	Ferredoxin reductase (flavodoxin reductase)	FAD	-380	8	-402	-358	https://doi.org/10.1111/j.1432-1033.1996.0662u.x
	40	1FNB	1.7	Spinacia oleracea (Spinach)	Reductase/isomerase/elongation factor common domain	Ferredoxin reductase (flavodoxin reductase)	FAD	-342.5	7	-350	-335	https://doi.org/10.1111/j.1432-1033.1996.0662u.x
	41	1FVX	1.9	Clostridium beijerinckii	Flavodoxin-like	Flavodoxin	FMN	-267	7	-162	-372	https://doi.org/10.1021/bi962180o
	42	1FX1	2	Desulfovibrio vulgaris	Flavodoxin-like	Flavodoxin	FMN	-265	6.5	-420	-110	https://doi.org/10.1111/j.1432-1033.1991.tb16475.x
	43	1FX1	2	Desulfovibrio vulgaris	Flavodoxin-like	Flavodoxin	FMN	-291.5	7	-440	-143	https://doi.org/10.1111/j.1432-1033.1991.tb16475.x
	44	1GJR	2.1	Anabaena PCC719	Reductase/isomerase/elongation factor common domain	Ferredoxin reductase (flavodoxin reductase)	FAD	-344	7	\	\	https://doi.org/10.1111/j.1432-1033.1991.tb16471.x
	45	1GJR	2.1	Anabaena PCC719	Reductase/isomerase/elongation factor common domain	Ferredoxin reductase (flavodoxin reductase)	FAD	-317	6	\	\	https://doi.org/10.1111/j.1432-1033.1991.tb16471.x
	46	1GJR	2.1	Anabaena PCC719	Reductase/isomerase/elongation factor common domain	Ferredoxin reductase (flavodoxin reductase)	FAD	-376	8	\	\	https://doi.org/10.1111/j.1432-1033.1991.tb16471.x
	47	1HUV	02:15:00	Pseudomonas Putida	TIM beta/alpha-barrel	Membrane-associated (S)-mandelate dehydrogenase	FMN	-91	7.5	\	\	https://doi.org/10.1021/bi049005p
	48	1I1O	2	Desulfovibrio vulgaris	Flavodoxin-like	Flavodoxin	FMN	-223.5	-	-185	-262	https://doi.org/10.1021/bi973193k
	49	1IJH	01:53:00	Streptomyces sp.	FAD/NAD(P)-binding domain	Cholesterol oxidase	FAD	-354	7	-300	-408	https://doi.org/10.1021/bi010843i
	50	1IUW	2	Pseudomonas aeruginosa PAO1	FAD/NAD(P)-binding domain	p-Hydroxybenzoate hydroxylase	FAD	-163	7	\	\	https://doi.org/10.1016/S0021-9258(19)47379-1
	51	1J8Q	01:35:00	Desulfovibrio vulgaris	Flavodoxin-like	Flavodoxin	FMN	-291.5	7	-440	-143	https://doi.org/10.1021/bi973193k
	52	1J8Q	01:35:00	Desulfovibrio vulgaris	Flavodoxin-like	Flavodoxin	FMN	-293.5	7.8	-438	-149	https://doi.org/10.1016/0005-2728(75)90172-3
	53	1JNR	1.6	Archaeoglobus fulgidus DSM 4304	FAD/NAD(P)-binding domain	Adenylylsulfate reductase	FAD	-57	7	\	\	https://doi.org/10.1074/jbc.M203397200
	54	1JR8	1.5	S. cereviseae	Four-helical up-and-down bundle	Thiol oxidase Erv2p	FAD	-200	7.5	\	\	https://doi.org/10.1021/bi602499t
	55	1KF6	2.7	E. coli	FAD/NAD(P)-binding domain	Fumarate reductas	FAD	-55	7	\	\	https://doi.org/10.1016/S0021-9258(18)80039-4
	56	1KIF	2.6	Sus Scrofa	Nucleotide-binding domain	D-aminoacid oxidase	(Sus scrofa )	-185	8	\	\	https://doi.org/10.1016/j.febslet.2006.03.045
	57	1KIF	2.6	Sus Scrofa	Nucleotide-binding domain	D-aminoacid oxidase	(Sus scrofa )	-151	8.5	-98	-204	https://doi.org/10.1016/S0021-9258(19)83631-1
	58	1LDC	2.9	Saccharomyces cerevisiae (strain ATCC 204508 / S288c)	TIM beta/alpha-barrel	Flavocytochrome b2	baker's yeast (Saccharomyces cerevisiae ) [TaxId: 4932 ]	-68	7	20	-155	https://doi.org/10.1021/bi980192z
	59	1LTD	2.6	Saccharomyces cerevisiae (strain ATCC 204508 / S288c)	TIM beta/alpha-barrel	Flavocytochrome b2	baker's yeast (Saccharomyces cerevisiae ) [TaxId: 4932 ]	-90	7	-45	-135	https://doi.org/10.1021/bi980192z
	60	1N1P	01:35:00	Streptomyces sp. SA-COO	FAD/NAD(P)-binding domain	Cholesterol oxidase	FAD	-73	5.1	-28	-117	https://doi.org/10.1107/S0907444909037421
	61	1NDH	2.1	Sus Scrofa	Reductase/isomerase/elongation factor common domain	cytochrome b5 reductase	FAD	-258	7	\	\	https://doi.org/10.1021/bi00631a021
	62	1NG3	2.6	Bacillus Subtilis	FAD/NAD(P)-binding domain	Glycine oxidase ThiO	FAD	-298.1	7	-256	-340	https://doi.org/10.1074/jbc.M111095200
	63	1NG4	2.3	Bacillus Subtilis	FAD/NAD(P)-binding domain	Glycine oxidase ThiO	FAD	-359	-	-41.9	-676.1	https://doi.org/10.1074/jbc.M111095200
	64	1NHP	2	Enterococcus faecalis	FAD/NAD(P)-binding domain	NADH peroxidase	FAD	-197	7	\	\	https://doi.org/10.1021/bi00002a007
	65	1NHQ	2	Enterococcus faecalis	FAD/NAD(P)-binding domain	NADH peroxidase	FAD	-219	7	\	\	https://doi.org/10.1021/bi00002a007
	66	1NHR	2.1	Enterococcus faecalis	FAD/NAD(P)-binding domain	NADH peroxidase	FAD	-235	7	\	\	https://doi.org/10.1021/bi00015a032
	67	1NPX	02:16:00	Enterococcus faecalis	FAD/NAD(P)-binding domain	NADH peroxidase	FAD	-312	7	\	\	https://doi.org/10.1021/bi00043a016
	68	1O97	1.6	Methylophilus methylotrophus	DHS-like NAD/FAD-binding domain	Electron transferring flavoprotein	FAD	-0.5	7	196	-197	https://doi.org/10.1021/bi00447a047
	69	1OBO	1.2	Anabaena	Flavodoxin-like	Flavodoxin	FMN	-339	7	-271	-407	https://doi.org/10.1016/j.abb.2007.08.024
	70	1OBV	2.1	Anabaena	Flavodoxin-like	Flavodoxin	FMN	-311	7	-436	-186	https://doi.org/10.1021/bi971384h
	71	1POW	2.5	Lactobacillus plantarum (strain ATCC BAA-793 / NCIMB 8826 / WCFS1)	DHS-like NAD/FAD-binding domain	Pyruvate oxidase	FAD	-62	6	-37	-87	https://doi.org/10.1021/bi051058z
	72	1QGZ	2.3	Nostoc sp. (Anabaena sp.)	Reductase/isomerase/elongation factor common domain	Ferredoxin reductase (flavodoxin reductase)	FAD	-302	8	\	\	https://doi.org/10.1074/jbc.M102112200
	73	1QH0	02:33:00	Nostoc sp. (Anabaena sp.)	Reductase/isomerase/elongation factor common domain	Ferredoxin reductase (flavodoxin reductase)	FAD	-317	8	\	\	https://doi.org/10.1074/jbc.M102112200
	74	1QLT	2.2	Penicillium simplicissimum	FAD-binding/transporter-associated domain-like	Vanillyl-alcohol oxidase	FAD	-65	7.5	-17	-113	https://doi.org/10.1074/jbc.274.50.35514
	75	1QLU	2.4	Penicillium simplicissimum	FAD-binding/transporter-associated domain-like	Vanillyl-alcohol oxidase	FAD	-90.5	7.5	76	-257	https://doi.org/10.1074/jbc.275.20.14799
	76	1QO8	02:15:00	Shewanella frigidimarina NCIMB 400	FAD/NAD(P)-binding domain	Flavocytochrome c3 (respiratory fumarate reductase)	FAD	-152	7	\	\	https://doi.org/10.1021/bi9826308
	77	1QUE	1.8	Anabaena	Reductase/isomerase/elongation factor common domain	Ferredoxin reductase (flavodoxin reductase)	FAD	-370.5	8	-384	-357	https://doi.org/10.1016/j.bbabio.2013.10.010
	78	1QUF	02:25:00	Nostoc sp. (Anabaena sp.)	Reductase/isomerase/elongation factor common domain	Ferredoxin reductase (flavodoxin reductase)	FAD	-325	8	-338	-312	https://doi.org/10.1074/jbc.M102112200
	79	1SIQ	2.1	Homo sapiens (Human)	Bromodomain-like	Glutaryl-CoA dehydrogenase	FAD	-90	6.4	\	\	https://doi.org/10.1021/bi000700g
	80	1SIQ	2.1	Homo sapiens (Human)	Bromodomain-like	Glutaryl-CoA dehydrogenase	FAD	-132	7	\	\	https://doi.org/10.1021/bi000700g
	81	1SIQ	2.1	Homo sapiens (Human)	Bromodomain-like	Glutaryl-CoA dehydrogenase	FAD	-156	7.6	\	\	https://doi.org/10.1021/bi000700g
	82	1UMK	02:15:00	Homo sapiens (Human)	Bromodomain-like	Glutaryl-CoA dehydrogenase	FAD	-2	7	\	\	https://doi.org/10.1111/j.1432-1033.1979.tb19735.x
	83	1VAO	2.5	Penicillium simplicissimum	FAD-binding/transporter-associated domain-like	Vanillyl-alcohol oxidase	FAD	55	7.5	\	\	https://doi.org/10.1074/jbc.274.50.35514
	84	1W34	02:13:00	Nostoc sp. PCC 7119	Reductase/isomerase/elongation factor common domain	Ferredoxin NADP reductase	FAD	-250	8	\	\	http://dx.doi.org/10.1016/j.bbabio.2010.05.006
	85	1W35	1.9	Nostoc sp. PCC 7119	Reductase/isomerase/elongation factor common domain	Ferredoxin NADP reductase	FAD	-376	8	\	\	http://dx.doi.org/10.1016/j.bbabio.2010.05.006
	86	1YOB	02:25:00	Azotobacter Vinelandii	Flavodoxin-like	Flavodoxin II	FMN	-250.5	6	-45	-456	https://doi.org/10.1111/j.1432-1033.1996.00167.x
	87	1YOB	02:25:00	Azotobacter Vinelandii	Flavodoxin-like	Flavodoxin II	FMN	-329.5	8.5	-179	-480	https://doi.org/10.1111/j.1432-1033.1996.00167.x
	88	2B76	3.3	E. coli	FAD/NAD(P)-binding domain	Fumarate reductase	FAD	-115	7	\	\	https://doi.org/10.1074/jbc.M512544200
	89	2CND	2.5	Corn	Reductase/isomerase/elongation factor common domain	Nitrate reductase	FAD	-260	-	-370	-150	https://doi.org/10.1007/PL00000847
	90	2DU8	2.5	Homo sapiens	FAD-linked reductases, C-terminal domain	D-aminoacid oxidase	FAD	-100	8	\	\	https://doi.org/10.1016/j.febslet.2006.03.045
	91	2E48	2.9	Homo sapiens	FAD-linked reductases, C-terminal domain	D-aminoacid oxidase	FAD	-134	8	\	\	https://doi.org/10.1016/j.febslet.2006.03.045
	92	2FCR	1.8	Chondrus Crispus	Flavodoxin-like	Flavodoxin	FMN	-302.5	7	-370	-235	https://doi.org/10.1042/bj2170845
	93	2FOX	1.8	Clostridium beijerinckii	Flavodoxin-like	Flavodoxin	FMN	-245.5	7	-92	-399	https://doi.org/10.1021/bi962180o
	94	2FVX	1.8	Clostridium beijerinckii	Flavodoxin-like	Flavodoxin	FMN	-295	7	-270	-320	https://doi.org/10.1021/bi962180o
	95	2GMJ	2.6	Sus Scrofa	FAD/NAD(P)-binding domain	Electron transfer flavoprotein-ubiquinone oxidoreductase	FAD	11	7.5	28	-6	https://doi.org/10.1021/bi00162a012
	96	2J6X	2.1	Aerococcus viridans	TIM beta/alpha-barrel	Lactate oxidase	FMN	-128	7	-95	-161	https://doi.org/10.1073/pnas.250472297
	97	2OHI	2.3	Methanothermobacter thermautotrophicus (hq)	Flavodoxin-like	Coenzyme F420H2 oxidase (FprA)	FMN	-230	7.6	\	\	https://doi.org/10.1111/j.1432-1033.1995.0628d.x
	98	2OHJ	02:26:00	Methanothermobacter thermautotrophicus (ox)	Flavodoxin-like	Coenzyme F420H2 oxidase (FprA)	FMN	-230	7.6	\	\	https://doi.org/10.1111/j.1432-1033.1995.0628d.x
	99	2PIA	2	Burkholderia cepacia	Reductase/isomerase/elongation factor common domain	Phthalate dioxygenase reductase	FMN	-229	7	-174	-284	https://www.science.org/doi/10.1126/science.1280857
	100	2R0M	2.7	Homo sapiens (Human)	Bromodomain-like	Glutaryl-CoA Dehydrogenase	FAD	-131	7	\	\	https://doi.org/10.1021/bi000700g
	101	2V5V	02:28:00	Anabaena	Flavodoxin-like	Flavodoxin	FMN	-337	8	-255	-419	https://doi.org/10.1016/j.abb.2007.08.024
	102	2X3U	02:33:00	Nostoc sp. PCC 7119	Reductase/isomerase/elongation factor common domain	Ferredoxin NADP reductase	FAD	-356	8	\	\	http://dx.doi.org/10.1016/j.bbabio.2010.05.006
	103	3CLR	1.9	Methylophilus methylotrophus	DHS-like NAD/FAD-binding domain	Electron transfer flavoprotein	FAD	-37	7	-43	-31	https://doi.org/10.2210/pdb3CLS/pdb
	104	3CLS	02:05:00	Methylophilus methylotrophus	DHS-like NAD/FAD-binding domain	Electron transfer flavoprotein	FAD	-101	7	-57	-45	https://doi.org/10.2210/pdb3CLS/pdb
	105	3CLT	2	Methylophilus methylotrophus	DHS-like NAD/FAD-binding domain	Electron transfer flavoprotein	FAD	-129	7	-59	-199	https://doi.org/10.2210/pdb3CLS/pdb
	106	3CNJ	01:35:00	Streptomyces sp.	FAD/NAD(P)-binding domain	Cholesterol oxidase	FAD	-153	7	\	\	https://doi.org/10.1021/bi800228w
	107	3GIY	1.6	Pseudomonas Putida	TIM beta/alpha-barrel	(S)-Mandelate Dehydrogenase	FMN	-118	7.5	\	\	https://doi.org/10.1021/bi049005p
	108	3GYI	1	Streptomyces sp. SA-COO	FAD/NAD(P)-binding domain	Cholesterol oxidase	FAD	-211	7	\	\	https://doi.org/10.1107/S0907444909037421
	109	3GYI	1	Streptomyces sp. SA-COO	FAD/NAD(P)-binding domain	Cholesterol oxidase	FAD	-82	5.1	\	\	https://doi.org/10.1107/S0907444909037421
	110	3GYJ	01:32:00	Streptomyces sp. SA-COO	FAD/NAD(P)-binding domain	Cholesterol oxidase	FAD	-216	7	\	\	https://doi.org/10.1107/S0907444909037421
	111	3GYJ	01:32:00	Streptomyces sp. SA-COO	FAD/NAD(P)-binding domain	Cholesterol oxidase	FAD	-103	5.1	\	\	https://doi.org/10.1107/S0907444909037421
	112	3KAQ	02:25:00	Desulfovibrio desulfuricans ATCC 27774	Flavodoxin-like	Flavodoxin	FMN	-213.5	6.7	-387	-40	https://doi.org/10.1111/j.1432-1033.1996.0190u.x
	113	3NLL	2.4	Clostridium beijerinckii	Flavodoxin-like	Flavodoxin	FMN	-258	7	-143	-373	https://doi.org/10.1021/bi962180o
	114	3QFS	1.4	Homo sapiens (Human)	Reductase/isomerase/elongation factor common domain	NADPH-Cytochrome P450 Reductase	FAD	-354.5	7.5	\	\	https://doi.org/10.1111/j.1742-4658.2008.06597.x
	115	3QFS	1.4	Homo sapiens (Human)	Reductase/isomerase/elongation factor common domain	NADPH-Cytochrome P450 Reductase	FAD	-399.5	8.5	\	\	https://doi.org/10.1111/j.1742-4658.2008.06597.x
	116	3QFS	1.4	Homo sapiens (Human)	Reductase/isomerase/elongation factor common domain	NADPH-Cytochrome P450 Reductase	FAD	-332.5	7	\	\	https://doi.org/10.1111/j.1742-4658.2008.06597.x
	117	3QFS	1.4	Homo sapiens (Human)	Reductase/isomerase/elongation factor common domain	NADPH-Cytochrome P450 Reductase	FAD	-375.5	8	\	\	https://doi.org/10.1111/j.1742-4658.2008.06597.x
	118	3QJ4	2.5	Homo sapiens (Human)	Reductase/isomerase/elongation factor common domain	NADPH-Cytochrome P450 Reductase	FAD	-155	7.5	\	\	https://doi.org/10.1021/bi401185m
	119	3W2G	02:08:00	Sus Scrofa	Reductase/isomerase/elongation factor common domain	Cytochrome b5 reductase	FAD	-117.5	7	-88	-147	https://doi.org/10.1021/bi00302a013
	120	3W2I	02:21:00	Sus scrofa	Reductase/isomerase/elongation factor common domain	Cytochrome b5 reductase	FAD	-194	7	\	\	https://doi.org/10.1021/bi00302a013
	121	3W5H	01:18:00	Sus Scrofa	Reductase/isomerase/elongation factor common domain	Cytochrome b5 reductase	FAD	-160	7	\	\	https://doi.org/10.1021/bi00302a013
	122	3ZBT	02:32:00	Nostoc sp. PCC 7119	Reductase/isomerase/elongation factor common domain	Ferredoxin-NADP Reductase	FAD	-364	8	-382	-346	https://doi.org/10.1016/j.bbabio.2013.10.010
	123	3ZBU	02:29:00	Nostoc sp. PCC 7119	Reductase/isomerase/elongation factor common domain	Ferredoxin-NADP Reductase	FAD	-358	8	\	\	https://doi.org/10.1016/j.bbabio.2013.10.010
	124	4BPR	2	Anabaena sp.	Reductase/isomerase/elongation factor common domain	Ferredoxin-NADP Reductase	FAD	-363	8	-386	-340	https://doi.org/10.1016/j.bbabio.2013.10.010
	125	4DQL	02:15:00	Bacillus megaterium	Reductase/isomerase/elongation factor common domain	cytochrome P450 BM3	FAD	-332	7	-292	-372	https://doi.org/10.1046/j.1432-1327.1998.2570577.x
	126	4JDR	2.5	E. coli	Rossman-like	Dihydrolipoamide dehydrogenase	FAD	-314	7.6	\	\	https://doi.org/10.1021/bi00186a022
	127	4MJW	02:35:00	Arthrobacter globiformis	Rossman-like	Choline Oxidase	FAD	73	7	211	-65	https://doi.org/10.1021/bi052514m
	128	4NLL	1.9	Clostridium beijerinckii	Flavodoxin-like	Flavodoxin	FMN	-259	7	-140	-378	https://doi.org/10.1021/bi962180o
	129	4NUL	1.9	Clostridium beijerinckii	Flavodoxin-like	Flavodoxin	FMN	-295	7	-270	-320	https://doi.org/10.1021/bi962180o
	130	4TTB	02:45:00	Homo sapiens (Human)	NADH oxidase/flavin reductase-like	Iodotyrosine deyodinase (IYD)	FMN	-233	7.4	-156	-310	https://doi.org/10.1074/jbc.M114.605964
	131	5K9B	01:17:00	Azotobacter Vinelandii	Flavodoxin-like	Flavodoxin II	FMN	-270	6	-74	-466	https://doi.org/10.1111/j.1432-1033.1996.00167.x
	132	5K9B	01:17:00	Azotobacter Vinelandii	Flavodoxin-like	Flavodoxin II	FMN	-375	7.8	-330	-420	https://doi.org/10.1074/jbc.RA118.007285
	133	5K9B	01:17:00	Azotobacter Vinelandii	Flavodoxin-like	Flavodoxin II	FMN	-325.5	8.5	-183	-468	https://doi.org/10.1111/j.1432-1033.1996.00167.x
	134	5NLL	02:15:00	Clostridium beijerinckii	Flavodoxin-like	Flavodoxin	FMN	-245.5	7	-92	-399	https://doi.org/10.1021/bi962180o
	135	5NUL	1.6	Clostridium beijerinckii	Flavodoxin-like	Flavodoxin	FMN	-295	7	-270	-320	https://doi.org/10.1021/bi962180o
	136	5OL2	3.1	Clostridioides difficile	Adenine nucleotide alpha hydrolase-like	Electron transferring flavoprotein	FAD	-279	7	-729	171	https://doi.org/10.1038/s41467-017-01746-3
	137	5ULL	1.8	Clostridium beijerinckii	Flavodoxin-like	Flavodoxin	FMN	-245.5	7	-92	-399	https://doi.org/10.1021/bi962180o
	138	5YAK	2.3	Homo sapiens (Human)	NADH oxidase/flavin reductase-like	Iodotyrosine deyodinase (IYD)	FMN	-215	7.4	\	\	https://doi.org/10.1002/pro.3479
	139	6OHK	1.2	Fusobacterium nucleatum	Flavodoxin-like	Flavodoxin	FMN	-136.5	7	-11	-262	https://doi.org/10.1002/pro.3661
	140	6OHL	02:25:00	Fusobacterium nucleatum	Flavodoxin-like	Flavodoxin	FMN	-149,5	7	-43	-256	https://doi.org/10.1002/pro.3661
		* SCOP/SCOPe classification for the FAD/FMN binding domain

## Sheet: correlation nNats
	Bar.nNats in side chain
Bar.ARG	0.872022
Bar.RESPOS	0.870842
Bar.Vol x isoelectric point	0.794444
Bar.nH-bonds	0.774508
Bar.Isoelectric point / P(sheet)	0.773215
Bar.Isoelectric point	0.773092
Bar.HIS	0.771187
Protein.HIS	0.764512
Bar.Vol / P(sheet)	0.762441
Bar.Steric hindrance / P(sheet)	0.758371
Bar.Volume	0.750385
Bar.P(helix)	0.748024
Bar.V / (P(helix)+P(sheet))	0.747986
Protein.nNats in side chain	0.747904
Bar.P(helix) / P(sheet)	0.740364
Protein.PRO	0.736605
Bar.P(helix)+P(sheet)	0.7312
Bar.NumAMM	0.729371
Ring.NumAMM	0.729371
Protein.Hydrophobicity	0.727531
Bar.FormalCharge	0.72316
Protein.Steric hindrance / P(helix)	0.722086
Bar.Steric hindrance	0.721941
Bar.Vol / P(helix)	0.715368
Protein.Steric hindrance	0.714676
Protein.Isoelectric point / P(helix)	0.713385
Protein.Vol x isoelectric point	0.713032
Protein.Steric hindrance / P(sheet)	0.711709
Bar.Isoelectric point / P(helix)	0.711683
Protein.ARG	0.711506
Protein.Isoelectric point	0.710655
Bar.P(sheet)	0.709637
Protein.P(sheet)	0.709254
Protein.Vol / P(helix)	0.708816
Protein.Volume	0.704635
Protein.P(helix)+P(sheet)	0.703946
Protein.ResApolari	0.70295
Protein.V / (P(helix)+P(sheet))	0.702918
Protein.NumAMM	0.70231
Protein.nH-bonds	0.702132
Protein.Isoelectric point / P(sheet)	0.700675
Protein.SER	0.700407
Protein.Hydrophobicity x Flex.	0.699543
Protein.Vol / P(sheet)	0.698852
Protein.P(helix)	0.697504
Protein.LEU	0.695492
Protein.Steric hindrance x Flexibility	0.691842
Bar.Steric hindrance / P(helix)	0.688755
Protein.P(helix) / P(sheet)	0.6883
Protein.RESPOS	0.686579
Bar.Steric hindrance x Flexibility	0.679756
Protein.P(helix) x Flex.	0.671526
Protein.Flexibility	0.66847
Protein.VAL	0.657891
Protein.ResPolari	0.657585
Protein.nSats in side chain	0.652892
Bar.Vol / log(solub)	0.643406
Bar.P(helix) x Flex.	0.64126
Protein.nOats in side chain	0.639429
_SolventAccessibilityC3	0.637389
Protein.ILE	0.624624
Bar.ResApolari	0.614439
Protein.GLN	0.613549
Protein.MET	0.610754
Bar.ResAromatici	0.596949
Bar.Flexibility	0.588941
Protein.GLY	0.580457
Protein.Vol / log(solub)	0.579424
Protein.RESNEG	0.573393
Protein.THR	0.572853
Protein.ALA	0.545802
_ChargeC2	0.540154
_PolarityC3	0.538035
Protein.ResAromatici	0.534883
Bar.PHE	0.525084
Bar.Hydrophobicity	0.524904
Protein.ASP	0.521248
Protein.PHE	0.518586
Protein.ASN	0.503847
Bar.ALA	0.497816
Protein.CYS	0.494665
Protein.GLU	0.491073
Protein.TRP	0.483147
Protein.LYS	0.464336
Protein.TYR	0.459229
Ring.FormalCharge	0.455347
Bar.Hydrophobicity x Flex.	0.453224
Bar.VAL	0.448822
Bar.ILE	0.444882
Bar.TYR	0.443089
Around_N5.Log(Solubility (m at 20ºC))	0.431659
N5_nearest.P(helix) x Flex.	0.408803
Protein.FormalCharge	0.388204
Bar.LEU	0.385383
_PolarizabilityC3	0.385064
_NormalizedVDWVC3	0.385064
N5_nearest.log(Solub) x Hydrophobicity	0.376002
Bar.PRO	0.372232
Carbon_around	0.368023
_SecondaryStrC1	0.360665
Bar.GLY	0.349195
_ChargeC1	0.344658
Ring.SER	0.335785
_HydrophobicityC2	0.333159
N5_nearest.P(helix) / P(sheet)	0.332649
Around_N5.Isoelectric point	0.329791
Around_N5.log(Solub) x Hydrophobicity	0.327195
Bar.SER	0.320433
N5_nearest.Log(Solubility (m at 20ºC))	0.314524
Around_N5.P(helix) / P(sheet)	0.314231
Bar.LYS	0.301452
Ring.Steric hindrance	0.297314
Around_N5.P(helix)	0.291815
Ring.nNats in side chain	0.287602
Ring.ILE	0.281823
Ring.LYS	0.277236
Ring.RESPOS	0.27505
Ring.Vol x isoelectric point	0.27204
Bar.log(Solub) x Flex	0.269196
Bar.MET	0.268733
Ring.Steric hindrance / P(helix)	0.263274
Ring.ALA	0.260923
Ring.GLN	0.260375
Bar.GLN	0.260257
Ring.Steric hindrance / P(sheet)	0.24753
Around_N5.log(Solub) x Flex	0.246206
Ring.HIS	0.243368
Around_N5.P(helix) x Flex.	0.230778
Bar.THR	0.226137
Bar.ASN	0.223398
Ring.VAL	0.221691
Oxigen_around	0.19287
Ring.P(sheet)	0.186824
Around_N5.Vol / log(solub)	0.185525
Ring.P(helix)+P(sheet)	0.179851
Ring.PRO	0.175381
Ring.Volume	0.167335
Ring.P(helix)	0.165333
N5_nearest.Vol / log(solub)	0.162389
N5_nearest.Flexibility	0.158553
N5_nearest.log(Solub) x Flex	0.154815
N5_nearest.P(helix)	0.152146
Bar.nSats in side chain	0.149519
Ring.Isoelectric point	0.148434
Ring.Hydrophobicity	0.146175
Ring.THR	0.145923
Around_N5.Isoelectric point / P(sheet)	0.139808
N5_nearest.Isoelectric point / P(sheet)	0.137185
Bar.TRP	0.136549
Ring.ARG	0.129719
N5_nearest.Steric hindrance x Flexibility	0.125806
Ring.Log(Solubility (m at 20ºC))	0.112485
Around_N5.Hydrophobicity x Flex.	0.100609
Ring.TRP	0.0986812
_PolarizabilityC2	0.0951891
Bar.ResPolari	0.0919933
Around_N5.P(helix)+P(sheet)	0.0835427
Ring.Steric hindrance x Flexibility	0.0693733
Ring.PHE	0.0568776
Ring.Vol / P(helix)	0.0563931
Ring.nH-bonds	0.0550915
Ring.log(Solub) x Flex	0.0488864
Ring.ResAromatici	0.0480377
Ring.V / (P(helix)+P(sheet))	0.047591
_HydrophobicityC3	0.0331653
Around_N5.Steric hindrance x Flexibility	0.032086
Ring.MET	0.0304049
Ring.Vol / P(sheet)	0.0302488
_PolarityC1	0.0280984
Ring.Vol / log(solub)	0.0244895
Ring.P(helix) / P(sheet)	0.0181979
Nitrogen_around	0.0129591
Around_N5.Steric hindrance / P(sheet)	0.012576
_PolarityC2	0.0121888
Ring.LEU	0.00519088
Around_N5.nNats in side chain	0.00323755
pH	0.002998
Ring.ResApolari	-0.00484701
N5_nearest.Isoelectric point	-0.00515311
Ring.Hydrophobicity x Flex.	-0.0201499
N5_nearest.nOats in side chain	-0.0237589
Around_N5.Flexibility	-0.0238697
N5_nearest.nNats in side chain	-0.0252002
Ring.Isoelectric point / P(sheet)	-0.0294796
N5_nearest.nH-bonds	-0.030481
Ring.TYR	-0.0317148
Bar.nOats in side chain	-0.0384686
Ring.Isoelectric point / P(helix)	-0.0565833
Around_N5.Isoelectric point / P(helix)	-0.057642
Bar.CYS	-0.0666195
Around_N5.Steric hindrance / P(helix)	-0.0732031
N5_nearest.P(helix)+P(sheet)	-0.0734976
N5_nearest.nSats in side chain	-0.0741506
N5_nearest.Steric hindrance / P(sheet)	-0.0750177
Around_N5.Steric hindrance	-0.085732
Ring.ASN	-0.0860554
N5_nearest.Isoelectric point / P(helix)	-0.0946042
Around_N5.P(sheet)	-0.122105
Ring.ResPolari	-0.132627
Ring.nOats in side chain	-0.135739
Around_N5.Hydrophobicity	-0.135915
N5_nearest.Hydrophobicity x Flex.	-0.141171
_NormalizedVDWVC1	-0.14166
Ring.P(helix) x Flex.	-0.153777
Around_N5.Vol x isoelectric point	-0.15411
Around_N5.nH-bonds	-0.159909
_NormalizedVDWVC2	-0.166959
Ring.log(Solub) x Hydrophobicity	-0.175228
N5_nearest.Vol / P(sheet)	-0.182738
Ring.nSats in side chain	-0.197708
N5_nearest.Steric hindrance / P(helix)	-0.20745
N5_nearest.Steric hindrance	-0.233715
Around_N5.nSats in side chain	-0.233947
Ring.CYS	-0.237707
_SecondaryStrC2	-0.262674
N5_nearest.P(sheet)	-0.263313
_SecondaryStrC3	-0.264998
Around_N5.nOats in side chain	-0.266221
_SolventAccessibilityC1	-0.27427
Ring.ASP	-0.27919
N5_nearest.Hydrophobicity	-0.280376
Around_N5.Vol / P(sheet)	-0.287158
Ring.Flexibility	-0.303491
Around_N5.Volume	-0.305931
_PolarizabilityC1	-0.310621
Bar.GLU	-0.332833
N5_nearest.Vol x isoelectric point	-0.336263
N5_nearest.Volume	-0.341116
Ring.GLU	-0.358649
Bar.Log(Solubility (m at 20ºC))	-0.373178
Around_N5.Vol / P(helix)	-0.381741
Bar.ASP	-0.383769
Ring.GLY	-0.39169
Ring.RESNEG	-0.419187
N5_nearest.V / (P(helix)+P(sheet))	-0.424224
N5_nearest.Vol / P(helix)	-0.430258
Bar.RESNEG	-0.471382
Protein.log(Solub) x Flex	-0.495554
_SolventAccessibilityC2	-0.530976
_HydrophobicityC1	-0.530976
Around_N5.V / (P(helix)+P(sheet))	-0.544658
Protein.Log(Solubility (m at 20ºC))	-0.582864
Bar.log(Solub) x Hydrophobicity	-0.604093
Protein.log(Solub) x Hydrophobicity	-0.635796
_ChargeC3	-0.703766

## Sheet: P-values
	P values of Mann-Whitney U rank test. The null hypotesis is that the distribution of the first estimator is the same as the distribution of the second estimator. The alternative hypotesis is that the distribution of the first estimator is less than the distribution of the second estimator
	MAE								RMSE
		LR	GPR	KNR	SVR	RF	XGB			LR	GPR	KNR	SVR	RF	XGB
			1	1	1	1	1		LR		0.999998	0.999944	1	1	1
	GPR	4.32417e-08		0.427522	0.793012	0.537075	0.984661		GPR	1.71703e-06		0.227236	0.681617	0.897067	0.940791
	KNR	1.69554e-09	0.575181		0.853441	0.717569	0.996144		KNR	5.73719e-05	0.774837		0.900726	0.981168	0.987582
	SVR	4.68616e-11	0.208963	0.148147		0.252944	0.946269		SVR	9.89033e-08	0.320847	0.100483		0.804631	0.864239
	RF	2.24333e-11	0.465665	0.284766	0.749255		0.987802		RF	5.62126e-10	0.104174	0.0191517	0.197277		0.676681
	XGB	5.229e-14	0.0156076	0.00393534	0.054488	0.0124182			XGB	1.62599e-09	0.0600259	0.0126417	0.137269	0.325798
	R2								SPEARMAN
		LR	GPR	KNR	SVR	RF	XGB			LR	GPR	KNR	SVR	RF	XGB
	LR		0.114494	0.490375	0.0385083	0.0651153	0.000379085		LR		0.00532221	0.0280928	0.054488	0.00313413	8.60528e-06
	GPR	0.886835		0.897067	0.250745	0.427522	0.0076927		GPR	0.994782		0.876602	0.766478	0.361283	0.00928015
	KNR	0.512374	0.104174		0.0301519	0.0714691	0.00026596		KNR	0.972348	0.12481		0.343368	0.039673	0.000111401
	SVR	0.962064	0.751444	0.970316		0.717569	0.0315927		SVR	0.946269	0.235638	0.659164		0.164661	0.0019142
	RF	0.935755	0.575181	0.929467	0.284766		0.00294286		RF	0.996931	0.641297	0.960914	0.837042		0.0199696
	XGB	0.99963	0.992452	0.999741	0.968894	0.997119			XGB	0.999992	0.990891	0.999892	0.998127	0.980361

## Sheet: Hyperparameters
	Search ranges for hyper-parameter tuning of each considered estimator.
	Estimator	Hyper-parameter	Range
	GPR	alpha: Value added to the diagonal of the kernel matrix	[0.01,0.1,1,10,100]
		length_scale: the length scale of the RBF part of the kernel	[0.01,0.1,1,10,100]
		constant_value: the constant value of the Constant part of the kernel	[0.01,0.1,1,10,100]
	KNR	n_neighbors: number of neighbors to use	[2, 3, 5, 7]
		metric: the distance metric to use for the tree.	{euclidean,manhattan}
		weights: weight function used in prediction	{uniform,distance}
	SVR	C: Regularization parameter	[0.001.0.01,0.1,1,10,100,1000]
		gamma: Kernel coefficient for RBF	[0.001,0.01,0.1,1,10,100,1000]
	RF	n_estimators: the number of trees in the forest.	[100,150,200]
		max_depth: the maximum depth of a tree	[3,4,5]
		max_features: n° of features when looking for the best split	{“auto”, “sqrt”, “log2”}
	XGB	n_estimators: Number of gradient boosted trees	[100,150,200]
		max_depth: the maximum depth of a tree	[3,4,5]
		learning_rate: Boosting learning rate	[0.01,0.1,0.2,0.4]
		min_child_weight: Minimum sum of instance weight(hessian) needed in a child.	[1,5,10]
